# Supplementary material for: Impaired Responses to In Vitro Lipopolysaccharide-Induced Stimulation After Long-Term, Rotating Shift Work
Source: Int J Environ Res Public Health. 2025 May 17;22(5):791. doi: 10.3390/ijerph22050791 (PMC12110847; doi:10.3390/ijerph22050791)
Supplement: Supplementary file 1 [file ijerph-22-00791-s001.zip]

Archive with 1 entries (1 files):
- ijerph-3555586-supplementary.pdf
